# Supplementary material for: Performance Evaluation of Chlorococcum sp. in Various Photobioreactor Designs: Impact on Biomass Production and Nutrient Removal
Source: Bioengineering (Basel). 2026 Mar 27;13(4):388. doi: 10.3390/bioengineering13040388 (PMC13114048; doi:10.3390/bioengineering13040388)
Supplement: Supplementary file 1 [file bioengineering-13-00388-s001.zip]

Archive with 1 entries (1 files):
- bioengineering-3996243-supplementary.pdf
